# Supplementary material for: A growth-rate composition formula for the growth of E. coli on co-utilized carbon substrates
Source: Mol Syst Biol. 2015 Apr 10;11(4):801. doi: 10.15252/msb.20145537 (PMC4422558; doi:10.15252/msb.20145537)
Supplement: Supplementary file 6 [file msb0011-0801-sd6.xlsx]

## Sheet: Sheet1
Uptake of mixed substrates (carbon atoms in mM/OD600/h)
	Group A						Group B
	succinate			pyruvate			glycerol			glucose
	uptake of substrate 1	uptake of substrate 2		uptake of substrate 1	uptake of substrate 2		uptake of substrate 1	uptake of substrate 2		uptake of substrate 1	uptake of substrate 2
mannose							4.45455	19.8123		2.39978	25.1022
xylose	16.2895	14.1901		9.68061	32.1816		21.8016	4.39241		0.385331	27.7061
glycerol	15.225	13.9636		11.8094	33.5376					-0.376517	27.5617
maltose							20.8817	4.14472		0.107761	27.5544
glucose	25.1403	6.2306		15.2074	29.0984
Note:
The structure of this table is directly analogous to the structure of the figure (Fig. S2). For example: the number in cell H7 is the uptake of xylose during growth in the presence of glycerol and xylose. Variation between replicates was of the order of 5%.
