# Supplementary material for: A growth-rate composition formula for the growth of E. coli on co-utilized carbon substrates
Source: Mol Syst Biol. 2015 Apr 10;11(4):801. doi: 10.15252/msb.20145537 (PMC4422558; doi:10.15252/msb.20145537)
Supplement: Supplementary file 7 [file msb0011-0801-sd7.xlsx]

## Sheet: Sheet1
condition (available substrates)	substrate measured	uptake (mM/OD600/h)*	n
Fig. S3A
pyruvate	pyruvate	13.0474	2
xylose	xylose	4.52892	2
pyruvate + xylose	pyruvate	10.7272	2
pyruvate + xylose	xylose	1.93612	2
Fig. S3B
succinate	succinate	6.58701	2
glucose	glucose	4.57705	2
succinate + glucose	succinate	1.55765	2
succinate + glucose	glucose	4.19006	2
Fig. S3C
glycerol	glycerol	7.42416	2
xylose	xylose	4.52892	2
glycerol + xylose	glycerol	1.46414	2
glycerol + xylose	xylose	4.36033	2
Fig. S3D
glycerol	glycerol	7.42416	2
glucose	glucose	4.57705	2
glycerol + glucose	glycerol	-0.125506	2
glycerol + glucose	glucose	4.59362	2
Fig. S3E
glucose	glucose	4.57705	2
xylose	xylose	4.52892	2
glucose + xylose	glucose	4.61768	1
glucose + xylose	xylose	0.0770662	1
* Variation between replicate experiments was of the order of 5%.
