# Supplementary material for: A growth-rate composition formula for the growth of E. coli on co-utilized carbon substrates
Source: Mol Syst Biol. 2015 Apr 10;11(4):801. doi: 10.15252/msb.20145537 (PMC4422558; doi:10.15252/msb.20145537)
Supplement: Supplementary file 9 [file msb0011-0801-sd9.xlsx]

## Sheet: Fig. 2A
substrate	growth rate (/h)	LacZ (10^3 MU)$	n
mannose*	0.42	20.4	3
succinate*	0.46	20.4	3
pyruvate*	0.61	15.6	3
xylose	0.61	18.502	1
glycerol*	0.63	16.4	3
maltose*	0.67	15.8	3
oxaloacetate	0.79	10.1	3
glucose*	0.85	8.2	3
succinate + mannose	0.64	15.179	3
pyruvate + mannose	0.7	9.948	3
succinate + glycerol	0.73	12.256	3
succinate + maltose	0.77	11.545	2
pyruvate + xylose	0.8	9.855	3
pyruvate + glycerol	0.85	7.533	3
pyruvate + maltose	0.85	7.198	3
oxaloacetate + mannose	0.87	8.829	3
oxaloacetate + xylose	0.88	8.443	2
oxaloacetate + glycerol	0.93	6.475	3
$ Variation between replicates is of the order of 10%
* Taken from You et al (2013).

## Sheet: Fig. 2B-E
condition (available substrates)	substrate measured	uptake* (mM/OD600/h)	n
Fig. 2B
pyruvate	pyruvate	13	2
glycerol	glycerol	7.4	2
pyruvate + glycerol	pyruvate	11.2	2
pyruvate + glycerol	glycerol	3.9	2
Fig. 2C
succinate	succinate	6.58701	2
xylose	xylose	4.5	2
succinate + xylose	succinate	3.5	2
succinate + xylose	xylose	3.3	2
Fig. 2D
pyruvate	pyruvate	13	2
glucose	glucose	4.6	2
pyruvate + glucose	pyruvate	9.7	2
pyruvate + glucose	glucose	2.5	2
Fig. 2E
succinate	succinate	6.6	2
glycerol	glycerol	7.4	2
succinate + glycerol	succinate	3.5	2
succinate + glycerol	glycerol	5.1	2
* Variation between replicate experiments is of the order of 5%.

## Sheet: Fig. 2F
Measurements of LacZ reporter expression from PglpF and PdctA promoters (MU)
condition (available substrates)	PglpF expression*	PdctA expression*
glycerol	1561	133
succinate	5	1084
glycerol + succinate	643	441
* Variation between technical replicates is of the order of 5%.
