# Supplementary material for: A growth-rate composition formula for the growth of E. coli on co-utilized carbon substrates
Source: Mol Syst Biol. 2015 Apr 10;11(4):801. doi: 10.15252/msb.20145537 (PMC4422558; doi:10.15252/msb.20145537)
Supplement: Supplementary file 10 [file msb0011-0801-sd10.xlsx]

## Sheet: Single-substrate
mannose	0.42
xylose	0.61
glycerol	0.63
maltose	0.67
glucose	0.85
succinate	0.46
pyruvate	0.61
oxaloacetate	0.79

## Sheet: Two substrates
substrate 1	substrate 2	growth rate on substrate 1*	growth rate on substrate 2*	measured growth rate on both substrates	predicted growth rate on both substrates (composition formula)	naïve prediction: direct sum		lambda_C:	1.164
Group A
succinate	mannose	0.46	0.42	0.64	0.639185	0.88
succinate	xylose	0.46	0.61	0.71	0.741418	1.07
succinate	glycerol	0.46	0.63	0.73	0.753155	1.09
succinate	maltose	0.46	0.67	0.77	0.777248	1.13
succinate	glucose	0.46	0.85	0.86	0.897053	1.31
pyruvate	mannose	0.61	0.42	0.7	0.727325	1.03
pyruvate	xylose	0.61	0.61	0.8	0.800496	1.22
pyruvate	glycerol	0.61	0.63	0.85	0.809215	1.24
pyruvate	maltose	0.61	0.67	0.85	0.827327	1.28
pyruvate	glucose	0.61	0.85	0.88	0.921908	1.46
oxaloacetate	mannose	0.79	0.42	0.87	0.847422	1.21
oxaloacetate	xylose	0.79	0.61	0.88	0.887737	1.4
oxaloacetate	glycerol	0.79	0.63	0.93	0.892802	1.42
oxaloacetate	maltose	0.79	0.67	0.9	0.903514	1.46
oxaloacetate	glucose	0.79	0.85	0.94	0.963976	1.64
Group B
glycerol	mannose	0.63	0.42	0.65	0.739847	1.05
glycerol	xylose	0.63	0.61	0.64	0.809215	1.24
glycerol	maltose	0.63	0.67	0.7	0.834819	1.3
glycerol	glucose	0.63	0.85	0.84	0.925806	1.48
glucose	mannose	0.85	0.42	0.84	0.891498	1.27
glucose	xylose	0.85	0.61	0.84	0.921908	1.46
glucose	maltose	0.85	0.67	0.84	0.93411	1.52
* Variation between replicate experiments is of the order of 5%.
